# Supplementary material for: Marine nitrogen fixers mediate a low latitude pathway for atmospheric CO2 drawdown
Source: Nat Commun. 2019 Oct 10;10:4611. doi: 10.1038/s41467-019-12549-z (PMC6787065; doi:10.1038/s41467-019-12549-z)
Supplement: Supplementary file 3 — Description of Additional Supplementary Files [file 41467_2019_12549_MOESM3_ESM.csv]

study	region	lon	lat	age_start	age_end	age_int	d15n_LateH	d15n_EarlyH	d15n_LGM	type	depth	notes
HigginsonAltabet2004a	Peru/Chile Margin	283.15	-13.6333	13.771384	20.01103	0.041876819	nan	nan	nan	bulk	370	argue for a deglacial increase in water column denitrification
Kienast2013	East Equatorial Pacific	276.48	-3.38	1.76	22.86	0.383636364	4.162	5.255714286	3.504	bulk	3091	no solid interpretation. Only similar to other records nearby
Meckler2007	West Atlantic	295.0285	10.6782	0.67	22.7	0.036839465	3.469285714	5.102156863	4.8385	bulk	850	deglacial increase in local and global water column denitrification, followed by increase in N2 fixation during Holocene
ThunnellKepple2004	East Equatorial Pacific	264.72	15.65	1.706	23.04892982	0.086408623	6.936153846	8.104938272	7.42	bulk	740	deglacial increase in water column denitrification
Kienast2000f	South China Sea	112.2133	6.1583	0.28	23.151	0.672676471	4.431666667	5.178333333	5.265	bulk	1556	no significant change in mean ocean delta15N over glacial cycles
Suthhof2001a	Arabian Sea	57.347	14.321	0.25	23.79	0.301794872	8.28125	8.971428571	7.875	bulk	3212	strong increases in water column denitrification during interstadials
Meckler2011	West Atlantic	268.6543	26.9462	0.499	24.051	0.03850297	2.530903	3.207032833	2.576222556	foram	2249	deglacial whole ocean increase in water column denitrification, followed by a local increase in nitrogen fixation
Nakatsuka1995c	Equatorial Pacific	183.0433	57.0483	0.08014134	24.51573039	0.150836969	5.39	5.566	6.18	bulk	3650	meridional shift in upwelling centre in the west equatorial pacific
Bova2018	East Equatorial Pacific	278.69	-3.99	3.275	25.521	0.068873065	5.093125	5.598611111	5.464385965	bulk	1023	low d15n during glacial indicates low upwelling conditions
Kao2008b	Northwest Pacific	125.81	26.65	0.67406667	25.11808108	0.317454733	4.678933333	5.13175	4.757636364	bulk	1397	deglacial increase in WC denitrification in ETNP spread to Northwest Pacific
Kao2008a	Northwest Pacific	123.28	25.07	0.157	25.1722993	0.342675333	4.0521	4.383111111	4.271666667	bulk	1420	deglacial increase in WC denitrification in ETNP spread to Northwest Pacific
HendyPedersen2006	East Equatorial Pacific	264.71	15.71	1.755	28.798	0.179092715	6.956666667	7.349655172	7.078148148	bulk	574	deglacial increase in WC denitrification in ETNP
Francois1997b	Southern Ocean	109.8667	-52.9167	0.385	29.15795	0.625498913	3.793846154	3.638333333	5.702857143	bulk	2460	stratified Southern Ocean caused increase in delta15N
Nakatsuka1995a	Subarctic Pacific	177.3233	53.1617	1.44645837	29.33400181	0.270752849	6.115	5.905	6.3175	bulk	3930	meridional shift in upwelling centre in the west equatorial pacific
Horn2011	Southern Ocean	5.13	-53.17	0	29.32	0.533090909	10.01625	10.17153846	9.186	diatom	2850	high glacial values due to stratification
Robinson2009b	East Equatorial Pacific	276.393	7.8559	0.994	30.068	0.274283019	6.550419455	6.978405048	4.7488478	bulk	1364	high nutrient utilisation during glacial, d15n signal overprinted over changes in WC den
Ren2009	West Atlantic	281.2667	12.75	4.19	30.903	0.721972973	3.95	4.24875	4.17	foram	2827	low N2 fixation during glacial
Pichevin2009	East Equatorial Pacific	273.5373	0.0218	2.08	32.44	0.384303797	5.894777778	5.436142857	3.468636364	bulk	2921	less WC den during glacial --> causing a PO4 limited bio pump --> invigorated C pump
Kienast2000e	South China Sea	112.2133	6.1583	14.651	33.829	0.386681818	nan	nan	5.329333333	bulk	1556	no significant change in mean ocean delta15N over glacial cycles
Kienast2005	South China Sea	117.3833	20.1167	-1.4336	36.908	1.095474286	4.413333333	4.66375	4.491428571	bulk	1727	sediment drift elevated local d15n by 2 per mille by bringing foreign particles to the core site
Francois1993	Southern Ocean	51.3166	-43.8333	2.14	38.4	0.863333333	4.46	4.663636364	5.016666667	bulk	3269	stratified Southern Ocean caused increase in delta15N
Robinson2005a	Southern Ocean	244.9167	-56.0667	9.69	39.14	1.4725	nan	5.92	5.215	bulk	3094	bulk record is no good, shows deglacial increase only because there is a reduction in sedimentation rate
Kienast2000b	South China Sea	117.3833	20.1167	0	39.7	0.303053435	4.349565217	4.735172414	4.35	bulk	1727	no significant change in mean ocean delta15N over glacial cycles
Robinson2009c	East Equatorial Pacific	267.602	0.515	2.975	40.35	0.473101266	5.9275	6.797142857	4.855	bulk	2830	high nutrient utilisation during glacial, d15n signal overprinted over changes in WC den
Robinson2005b	Southern Ocean	51	-44	2.1	40.8	0.6	2.779	3.091538462	4.896666667	diatom	3262	glacial increase in nutrient utilisation
Robinson2009a	East Equatorial Pacific	273.5373	0.0218	2.19	41.43	0.286423358	6.08793	5.667888421	4.465184167	bulk	2921	high nutrient utilisation during glacial, d15n signal overprinted over changes in WC den
Schubert2001b	Arctic	60.895	87.5967	0	41.75357143	1.391785714	6.08	5.425	4.4	bulk	4083	high nutrient utilisation in Arctic during Holocene compared to LGM
Schubert2001a	Arctic	59.215	86.2417	0	42.29617329	1.626775896	5.615	5.206666667	3.6225	bulk	3040	high nutrient utilisation in Arctic during Holocene compared to LGM
EmmerThunnel2000	California Margin	239.9633	34.2875	0.03064516	48.63069	0.135376169	7.437777778	8.421271921	6.09125	bulk	576.5	weak WC den during glacial, strong WC den during Holocene
Pichevin2010a	East Equatorial Pacific	264.7	15.669	0.515	48.84617842	0.066848103	7.008	7.771870588	7.19597619	bulk	719	weak WC den during glacial, strong WC den during Holocene
Pichevin2007	Arabian Sea	64.0082	24.8428	0.09	49.549	0.148525526	6.5971875	5.509459459	4.796363636	bulk	828	switch from denitrification in the west to the east of the Arabian Sea from glacial to Holocene
Martinez2006	Peru/Chile Margin	285.5502	-41.0002	0	50.62845934	0.044883386	9.509778604	10.07333943	10.5713347	bulk	838	high glacial d15n due to advection of high d15n from Southern Ocean
Ganeshram1995a	California Margin	252.925	22.388	1.57	50.1	0.330136054	8.463571429	8.476666667	7.025263158	bulk	1018	low d15n during glacial indicates low WC den
Chang2008	California Margin	232.96	48.97	2.34	50.44562556	0.0644247	6.782978079	7.608085462	6.972576508	bulk	1243	low d15n during glacial indicates low WC den
Orsi2017	Arabian Sea	66.5	23.12	0.4	52.5	0.246919431	7.913669249	7.979997466	6.214767154	bulk	566	warm interstadials associated with WC den
Schubert2001d	Arctic	144.4817	87.5	0	55.45453333	2.520660606	6.65	5.74	4.1	bulk	1051	high nutrient utilisation in Arctic during Holocene compared to LGM
Huon2002	North Atlantic	328.9167	43.0833	0.912	56.03809677	0.237612486	6.1	6.5625	4.471428571	bulk	3375	no significant change in mean ocean delta15N over glacial cycles
Farrell1995a	East Equatorial Pacific	276	2.6	6.45	57.3945	0.606482143	nan	7.833333333	7.032666667	bulk	nan	lower d15n during glacial caused by lower nutrient utilisation
Nakatsuka1995b	Subarctic Pacific	183.9567	54.5	2.211	59.74939065	0.639315452	6.07	6.05	6.14	bulk	3750	meridional shift in upwelling centre in the west equatorial pacific
Altabet2002a	Arabian Sea	57.655	18.2533	4.11	63.323	0.068454335	7.496666667	7.248857143	5.745	bulk	596	increased WC den during interstadials caused loss of N reservoir
Altabet2002b	Arabian Sea	57.59	17.9933	0.13	63.578	0.086677596	7.470425532	7.005517241	5.66893617	bulk	820	increased WC den during interstadials caused loss of N reservoir
Suthhof2001b	Arabian Sea	66.4837	23.0967	0.08833333	65.493333	0.454201387	nan	7.6618	5.871638889	bulk	775	strong increases in water column denitrification during interstadials
Kienast2002c	California Margin	234.25	42.12	6.34	67.84	0.217314488	nan	6.754594595	4.965666667	bulk	2712	low d15n during glacial indicates low WC den
DePolHoz2007	Peru/Chile Margin	288.0167	-30.2	0.84	70.09	0.092087766	11.07631579	10.85348837	8.244736842	bulk	3269	low d15n during glacial indicates low WC den
Kim2011	Subarctic Pacific	180.5777	60.2617	12.6916003	71.4975237	0.593999226	nan	nan	5.474376923	bulk	852
Kessarkar2010	Arabian Sea	73.33	12.63	0	72.843	2.023416667	6.592	5.886666667	5.89	bulk	1940	high WC den during warm interstadials and lower productivity
Hendy2004	California Margin	238.726	34.535	0	74.751	0.147340424	7.312777778	7.906216216	5.4152	bulk	955	peaks in d15n indicate strong upwelling
Pichevin2010b	East Equatorial Pacific	272.0862	12.0092	3.679	77.2	0.142759223	7.1688	7.191888889	6.306942308	bulk	863	weak WC den during glacial, strong WC den during Holocene
Ganeshram2000a	Arabian Sea	72.5683	15.53	4	81	0.793814433	7.625	7.78	7.048888889	bulk	1230	weak WC den during glacial --> increase in N inventory --> CO2 drawdown
Robinson2007	Peru/Chile Margin	286.3183	-36.219	1.577	82.21195805	0.250419124	9.062095167	9.965638	8.250061348	bulk	1015	low d15n during glacial due to low preformed N transmitted from high to low latitudes --> weaker WC den
Schlung2012	Subarctic Pacific	180.4784	53.4	6.047	85.826	0.489441718	nan	4.638333333	4.8784375	bulk	1324
Ivanochko2005	Arabian Sea	51.0095	10.0077	0.5487	87.78255	0.141843659	6.675853659	7.26958209	5.144772727	bulk	1586	low d15n equal low productivity (glacial), high --> high productivity
Francois1997a	Southern Ocean	73.8333	-54.9167	0.35	87.8	2.572058824	2.9	2.6	6.45	bulk	1780	stratified Southern Ocean caused increase in delta15N
Freudenthal2002b	North Atlantic	347.5333	29.0167	0.916	88.438	0.115009198	6.571	6.920833333	5.719444444	bulk	775	low d15n during glacials due to higher productivity
Banakar2005	Arabian Sea	72.85	15.4833	0.88	99.6	1.147906977	8.473254	7.806264667	6.852120429	bulk	2500	low d15n during glacials due to high productivity and low WC den
Dubois2011a	East Equatorial Pacific	269.0483	2.2583	4.35	99.91836735	0.876774012	8.76	8.991666667	6.545833333	bulk	2348	millennial variations in d15n due to WC den forced by ventilation changes from high latitudes (doubtful)
Robinson2014c	Southern Ocean	189.8	-56.9	9.1	100	3.366666667	nan	9.6	7.1	diatom	4943	greater utilisation of N relative to Si during dusty glacials
Robinson2005c	Southern Ocean	245	-54	9.69	105.8544	0.763209524	nan	2.24	4.222857143	diatom	3094	glacial increase in nutrient utilisation
Kienast2002a	California Margin	232.32	42.26	15.01	106.46	1.051149425	nan	nan	6.49	bulk	3111	low d15n during glacial indicates low WC den
Ganeshram2000b	California Margin	253.52	22.6833	0.955	112	0.991473214	8.802727273	8.790909091	7.386666667	bulk	420	weak WC den during glacial --> increase in N inventory --> CO2 drawdown
ArellanoTorres2010	California Margin	253.35	22.5148	2.365	112.423	0.121476821	8.33437037	8.570921569	6.622965517	bulk	955	links between NH climate change and WC den, also decreased WC den and productivity during glacials
Reichart1998a	Arabian Sea	65.95	23.5506	9	118.1	0.916806723	nan	7.29	4.9675	bulk	1002	high productivity and shallow mixed layers linked to strong OMZ during warm periods (interstadials)
Brunelle2007	Subarctic Pacific	178.6988	53.933	0.81	119.02	1.394805195	5.114	5.401666667	6.404	bulk	2209	greater utilisation of N during glacial explains high d15n
Brunelle2007_diatom	Subarctic Pacific	178.6988	53.933	0.81	119.02	1.394805195	nan	nan	nan	diatom	2209	greater utilisation of N during glacial explains high d15n
Yamamoto2007a	California Margin	241.1	32.8	0.87	158.1864	1.691574194	7.864333333	8.4885	5.51	bulk	1165
Schubert2001c	Arctic	159.585	88.0217	0	132.3213333	4.135041667	6	5.35	3.8	bulk	4008	high nutrient utilisation in Arctic during Holocene compared to LGM
Dubois2011c	East Equatorial Pacific	273.5369	0.0217	1.56483871	133.38	0.398233116	6.7725	6.27	4.140434783	bulk	2941	millennial variations in d15n due to WC den forced by ventilation changes from high latitudes (doubtful)
Mobius2011	Arabian Sea	68.5817	15.5917	0.21	135.34	1.336237624	8.81	8.45	7.54	bulk	nan	significant role of N2 fixation during glacial stages in the Northern Arabian Sea
Suthhof2001c	Arabian Sea	65.6843	19.999	0.1	135.3	1.196460177	10.37	8.673333333	7.018	bulk	3170	strong increases in water column denitrification during interstadials
Yamamoto2007b	California Margin	237.72	34.53	3.186	136.4747	1.319690099	7.995	8.806666667	6.354444444	bulk	3834
Freudenthal2002c	North Atlantic	346.775	28.8883	2.426	136	0.331449132	6.884	7.465	6.124761905	bulk	1358	low d15n during glacials due to higher productivity
Ganeshram1995b	California Margin	253.4862	22.5183	3.1	139	1.014179104	8.815	8.826	7.155	bulk	2025	low d15n during glacial indicates low WC den
Kienast2000a	South China Sea	118.8483	19.4117	0	140	1.4	4.346666667	4.51	4.43	bulk	3438	no significant change in mean ocean delta15N over glacial cycles
Kienast2000d	South China Sea	112.3317	8.5067	1.8375	142.29	1.733981481	5.03	5.22	5.31	bulk	1795	no significant change in mean ocean delta15N over glacial cycles
Martinez2000	North Atlantic	343.3467	25.0283	2.5	143.8	0.911612903	6.5	6.6	4.3375	bulk	1445	relationship between low d15n and high organic accumulation in sediments during glacials
Shigemitsu2008	Subarctic Pacific	164.9833	50	4.61	144.83	0.527142857	8.07	7.76	6.898571429	bulk	5507	low d15n during less productive glacial periods (questionable)
Higginson2003	South China Sea	117.419	20.053	0.174	145.032	0.084268761	4.507945455	4.894888889	5.515379518	bulk	2037	strong effect of sea level
Altabet1995a	Arabian Sea	57.82	17.7183	1	145	2.028169014	7.867916667	6.44875	5.577857	bulk	1416	low d15n during glacials means low WC den
Sigman2004	Subarctic Pacific	167.5833	50.35	10.02	145.6	1.369494949	nan	nan	7.06	bulk	3244	lower opal flux and high d15n during cold periods caused by stratification
JiaLi2011a	Equatorial Pacific	129.7933	1.13	0	145.8778135	0.386943802	9.025791667	10.54707143	8.101275	bulk	2816	low d15n during glacial due to low WC den, but lower magnitude of change due to reduced N2 fixation
RafterCharles2012a	East Equatorial Pacific	258.633	-1.2	3	147	1.655172414	6.60313	6.536271	5.821806	bulk	3299	d15n highly correlated with Earth's precession, meaning that physical upwelling and nutrient utilisation in EEP is linked to precession
Robinson2014d	Southern Ocean	5.1	-53.2	1.5	147.7	1.74047619	4.9	4.790909091	4.25	diatom	2807	greater utilisation of N relative to Si during dusty glacials
Dubois2011d	East Equatorial Pacific	277.2133	-1.8534	0.94085	150.71	0.677688462	5.476666667	5.930714286	3.779375	bulk	2203	millennial variations in d15n due to WC den forced by ventilation changes from high latitudes (doubtful)
JiaLi2011b	Equatorial Pacific	110.21	9.8517	0.06846207	151.0209889	1.465558513	5.3325	5.7792	5.228142857	bulk	1966	low d15n during glacial due to low WC den, but lower magnitude of change due to reduced N2 fixation
Brunelle2010b	Subarctic Pacific	150.1797	49.6011	0.85	154.88	1.692637363	6.845	7.826	7.47	bulk	995	high d15n during glacials due to greater nutrient utilisation, but low productivity (i.e. stratification)
Brunelle2010b_diatom	Subarctic Pacific	150.1797	49.6011	nan	nan	nan	nan	nan	nan	diatom	995	high d15n during glacials due to greater nutrient utilisation, but low productivity (i.e. stratification)
RafterCharles2012d	East Equatorial Pacific	159.3748	0.3413	8	155	2.826923077	nan	10.9	10.7	bulk	2547	d15n highly correlated with Earth's precession, meaning that physical upwelling and nutrient utilisation in EEP is linked to precession
Brunelle2010a	Subarctic Pacific	168.3019	49.7181	4	156.1764706	1.38342246	6.165	6.2045	6.484375	bulk	2393	high d15n during glacials due to greater nutrient utilisation, but low productivity (i.e. stratification)
Brunelle2010a_diatom	Subarctic Pacific	168.3019	49.7181	nan	nan	nan	nan	nan	nan	diatom	2393	high d15n during glacials due to greater nutrient utilisation, but low productivity (i.e. stratification)
Straub2013	West Atlantic	281.27	12.73	4.02	157.45	1.394818182	2.82	3.1925	4.706	foram	2828	N2 fixation strength related to precession
MartinezGarcia2014	Southern Ocean	8.92	-42.92	1.38	158.14	1.196641221	6.7	7.226	9.985	foram	3702	Fe fertilisation enhanced nutrient consumption in Subantarctic and allowed CO2 drawdown
Farrell1995b	East Equatorial Pacific	274	2.7	0	175	3.645833333	8.796	8.85625	8.22	bulk	nan	lower d15n during glacial caused by lower nutrient utilisation
Holmes1997a	Southeast Atlantic	10.3186	-6.5823	0.41841004	183.0397419	0.830948142	7.271428571	7.4	6.3075	bulk	3124	precession variability linked to productivity and export of organic matter to the deep ocean
Pichevin2005c	Southeast Atlantic	12.63	-25.59	6	193.25	0.980366492	nan	6.285384615	5.597142857	bulk	2909	high d15n during interglacials associated with higher organic matter composition of sediments (likely diagenesis)
Studer2015	Southern Ocean	208.8	-57.56	0.826	219.241	1.775731707	2.45	3.762857143	5.4	diatom	3099	stronger nutrient consumption in glacial Southern Ocean, and not caused by different species assemblages
Kienast2000c	South China Sea	111.5267	14.7583	0.43556	220.47	2.268396289	5.695	6.055	5.57	bulk	1517	no significant change in mean ocean delta15N over glacial cycles
Reichart1998b	Arabian Sea	63.5836	22.2506	9.5	226	1.18956044	nan	nan	6.086666667	bulk	1470	high productivity and shallow mixed layers linked to strong OMZ during warm periods (interstadials)
Dubois2011b	East Equatorial Pacific	276.0293	-3.6187	5.075	244.25	0.501415094	nan	5.630909091	3.581666667	bulk	3205	millennial variations in d15n due to WC den forced by ventilation changes from high latitudes (doubtful)
Freudenthal2002a	North Atlantic	347.6033	30.63	1.53	258.07	0.233006358	6.76	7.45	7.243636364	bulk	2324	low d15n during glacials due to higher productivity
Ganeshram2000c	Peru/Chile Margin	282.9333	-14.933	1.6444	269.66	3.621832432	8.4585	9.07	5.67	bulk	2525	weak WC den during glacial --> increase in N inventory --> CO2 drawdown
Robinson2014b	Southern Ocean	224.9	-63.1	5.95	284.5	2.730882353	nan	4.2	4.157142857	diatom	4851	greater utilisation of N relative to Si during dusty glacials
Pichevin2005a	Southeast Atlantic	12.13	-25.81	6.17	299.8	1.260214592	nan	5.0925	5.28125	bulk	3606	high d15n during interglacials associated with higher organic matter composition of sediments (likely diagenesis)
Pichevin2005b	Southeast Atlantic	13.38	-25.6	1.2244898	302.6036875	1.327661664	8.7325	7.768333333	6.578571429	bulk	1029	high d15n during interglacials associated with higher organic matter composition of sediments (likely diagenesis)
Holmes1997b	Southeast Atlantic	11.6819	-11.7705	10	339	1.626448087	nan	7.65	6.435555556	bulk	3411	precession variability linked to productivity and export of organic matter to the deep ocean
Imbrie1992	Arabian Sea	60	17	2	363.3	1.075297619	9.04	8.245	6.54	bulk	1893	low d15n during glacials means low WC den
Altabet1995b	Arabian Sea	59.5233	16.6583	3.7	370.6	3.335454545	9.04	8.245	6.54	bulk	1893	low d15n during glacials means low WC den
Galbraith2008	Subarctic Pacific	167.73	51.27	5.8816	450.19	1.009791818	nan	6.292727273	6.953333333	bulk	2317	high d15n during glacial due to greater nutrient utilisation
Calvert1992	California Margin	32.6333	33.0333	3.9	465.3	2.34213198	5.073666667	2.793428571	7.2095	bulk	1375	high d15n during Holocene due to local WC denitrification (coastal setting)
Presti2011	Southern Ocean	139.3752	-64.2853	0	565.3085938	1.49552538	4.8788126	5.159751333	5.283100125	bulk	3290	glacial periods with reducing conditions cause diagenetic effects to dominate the glacial/interglacial signals
Haug1998	West Atlantic	294.83	10.7067	0.83416	579.42	0.948989868	3.422183333	4.815242857	4.707222222	bulk	893	higher d15n during glacials due to lower N2 fixation rates
Altabet2001	Equatorial Pacific	220.6	0.113	2.74	599.4	2.85127451	9.017462	9.00685	8.59017025	bulk	4298	proposed Fe limitation of N utilisation in the Equ Pac (questionable record)
SchneiderMor2008a	Southern Ocean	5.87	-49.98	1.466666667	660	1.466666667	0.923	0.230666667	1.0205	diatom	3624	no consistent relationship with climate or dust
SchneiderMor2008b	Southern Ocean	5.13	-53.18	nan	nan	nan	nan	nan	nan	diatom	2807	no consistent relationship with climate or dust
Galbraith2004	Subarctic Pacific	211.55	54.37	0.25065	739.5	1.353936538	6.7965	7.2046667	5.208404313	bulk	3647	global records near OMZs record increases in WC den during warm periods | Fe avilability during cold periods has limited effect on N inventory and therefore on bio pump because there should be low WC den | warm periods have high rates of N fixation in the Mediterranean
Rau2002	Southeast Atlantic	15.5167	-31.7417	0	838	2.812080537	6.624	6.758	3.78	bulk	1408
Ren2017	South China Sea	119.5	12.66	1.12	863.41	1.942094595	5.044444444	5.418333333	6.051666667	foram	1557	low n2 fixation and low sedimentary denitrification during glacial
Altabet1999	Arabian Sea	59.8	16.6167	21.7275	949.3333333	3.081746955	nan	nan	6.23923575	bulk	2028	low d15n during glacials associated with low WC den
RafterCharles2012b	East Equatorial Pacific	249.4983	0.1833	5.47663793	1101.558567	1.851595769	nan	5.9084495	5.529833	bulk	3839	d15n highly correlated with Earth's precession, meaning that physical upwelling and nutrient utilisation in EEP is linked to precession
RafterCharles2012c	East Equatorial Pacific	159.361	0.319	3	1148	2.462365591	10.5	10.45	10.4	bulk	2522	d15n highly correlated with Earth's precession, meaning that physical upwelling and nutrient utilisation in EEP is linked to precession
Robinson2014a	East Equatorial Pacific	276.39	7.86	0.99	2327.97	4.089595782	6.526923077	6.984347826	4.714761905	bulk	1364	late Pleistocene increase in WC den
Liu2008	California Margin	241.6	32.28	7.3	4114.299539	1.683461844	nan	10.04222222	7.233333333	bulk	1772	Pleistocene increase in WC den associated with increases in d15n
Costa2016a	Equatorial Pacific	204	-0.22	nan	nan	nan	6.13	nan	6.21	diatom	nan	no increase in nutrient utilisation during glacial
Costa2016b	Equatorial Pacific	202.7	1.27	nan	nan	nan	7.2	nan	6.89	diatom	nan	no increase in nutrient utilisation during glacial
Costa2016c	Equatorial Pacific	200.6	2.46	nan	nan	nan	6.99	nan	6.91	diatom	nan	no increase in nutrient utilisation during glacial
Costa2016d	Equatorial Pacific	200.8	2.97	nan	nan	nan	6.85	nan	7.31	diatom	nan	no increase in nutrient utilisation during glacial
Costa2016e	Equatorial Pacific	199.6	5.2	nan	nan	nan	9.57	nan	9.02	diatom	nan	no increase in nutrient utilisation during glacial
Costa2016f	Equatorial Pacific	199	6.83	nan	nan	nan	11.5	nan	11.39	diatom	nan	no increase in nutrient utilisation during glacial
