# Supplementary material for: Marine nitrogen fixers mediate a low latitude pathway for atmospheric CO2 drawdown
Source: Nat Commun. 2019 Oct 10;10:4611. doi: 10.1038/s41467-019-12549-z (PMC6787065; doi:10.1038/s41467-019-12549-z)
Supplement: Supplementary file 4 — Supplementary Data 1 [file 41467_2019_12549_MOESM4_ESM.xlsx]

## Sheet: Figure 2
Figure 2
	GFDL-warm	N2 fixation rate	Global mean surface Fe	Atmospheric CO2
	50% modern Fe	86.5	0.21	309.1
	Kfe=0.5	114.3	0.35	294.9
	80% modern Fe	100.5	0.26	301.2
	Modern Fe	144	0.35	282.9
	Kfe=0.1	166.4	0.35	271.5
	500% Fe (Lambert)	170.8	0.64	266.8
	2500% Fe (Lambertx5)	17.2	1.2	265.6
	Mk3L-mild	N2 fixation rate	Global mean surface Fe	Atmospheric CO2
	50% modern Fe	94	0.28	309.6
	Kfe=0.5	126.6	0.41	294.2
	80% modern Fe	138.2	0.36	287.7
	Modern Fe	152.8	0.4	279.3
	Kfe=0.1	162.6	0.4	272.3
	500% Fe (Lambert)	170.6	0.66	267.7
	2500% Fe (Lambertx5)	174.1	1.22	266.5
	HadGEM-cool	N2 fixation rate	Global mean surface Fe	Atmospheric CO2
	50% modern Fe	90.4	0.31	305
	Kfe=0.5	111.6	0.43	293.3
	80% modern Fe	123.4	0.39	286.3
	Modern Fe	126.9	0.43	281.9
	Kfe=0.1	134	0.43	277.4
	500% Fe (Lambert)	140	0.67	274
	2500% Fe (Lambertx5)	142.3	1.21	272.5
	Mk3L-cold	N2 fixation rate	Global mean surface Fe	Atmospheric CO2
	50% modern Fe	92.8	0.34	297.7
	Kfe=0.5	112.8	0.48	289.2
	80% modern Fe	116.7	0.43	286.1
	Modern Fe	118.5	0.48	284.2
	Kfe=0.1	120.7	0.48	280.6
	500% Fe (Lambert)	123.7	0.68	277.5
	2500% Fe (Lambertx5)	124.6	1.23	276.9

## Sheet: Figure 3a
Figure 3a
		No N2 fixers	global mean surface Fe	respired C inventory	global mean surface PO4
		25% modern Fe	0.19	2110.9	0.69
		50% modern Fe	0.3	2195.6	0.63
		75% modern Fe	0.38	2206.8	0.63
		Modern Fe	0.43	2210.5	0.63
		150% modern Fe	0.51	2212.7	0.64
		300% modern Fe	0.6	2214	0.64
		500% modern Fe (Lambert)	0.67	2213.3	0.64
		2500% modern Fe (Lambertx5)	1.23	2213.6	0.64
		N2 fixers (C:P=0, Kpo4=10^-10)	global mean surface Fe	respired C inventory	global mean surface PO4
		25% modern Fe	0.17	2148.5	0.69
		50% modern Fe	0.28	2415.1	0.55
		75% modern Fe	0.35	2648.5	0.43
		Modern Fe	0.4	2787.6	0.36
		150% modern Fe	0.49	2859	0.33
		300% modern Fe	0.59	2887.7	0.32
		500% modern Fe (Lambert)	0.67	2901.8	0.32
		2500% modern Fe (Lambertx5)	1.22	2909.2	0.32
		N2 fixers (C:P=165, Kpo4=10^-10)	global mean surface Fe	respired C inventory	global mean surface PO4
		25% modern Fe	N/A	N/A	N/A
		50% modern Fe	0.28	2449.3	0.56
		75% modern Fe	0.35	2705.5	0.44
		Modern Fe	0.4	2860.7	0.37
		150% modern Fe	0.48	2942.7	0.34
		300% modern Fe	N/A	N/A	N/A
		500% modern Fe (Lambert)	0.66	3019.9	0.32
		2500% modern Fe (Lambertx5)	1.22	3053.7	0.32
		N2 fixers (C:P=331, Kpo4=10^-1)	global mean surface Fe	respired C inventory	global mean surface PO4
		25% modern Fe	N/A	N/A	N/A
		50% modern Fe	0.28	2543.5	0.55
		75% modern Fe	0.35	2815.5	0.43
		Modern Fe	0.4	2976.9	0.37
		150% modern Fe	0.49	3068.4	0.34
		300% modern Fe	N/A	N/A	N/A
		500% modern Fe (Lambert)	0.66	3166.1	0.33
		2500% modern Fe (Lambertx5)	1.22	3188.5	0.33
		N2 fixers (C:P=331, Kpo4=10^-10)	global mean surface Fe	respired C inventory	global mean surface PO4
		25% modern Fe	0.17	2244.5	0.69
		50% modern Fe	0.28	2566	0.55
		75% modern Fe	0.35	2849.2	0.43
		Modern Fe	0.39	3000.9	0.37
		150% modern Fe	0.49	3121.4	0.33
		300% modern Fe	0.59	3195.6	0.32
		500% modern Fe (Lambert)	0.67	3245.7	0.32
		2500% modern Fe (Lambertx5)	1.22	3291.9	0.32

## Sheet: Figure 3b
Figure 3b
		N2 fixers (C:P=0, Kpo4=10^-10)	N2 fixation rate	respired C inventory	global mean surface PO4
		25% modern Fe	64.6	2148.5	0.69
		50% modern Fe	97.7	2415.1	0.55
		75% modern Fe	137.2	2648.5	0.43
		Modern Fe	157.8	2787.6	0.36
		150% modern Fe	167.5	2859	0.33
		300% modern Fe	177.5	2887.7	0.32
		500% modern Fe (Lambert)	182.8	2901.8	0.32
		2500% modern Fe (Lambertx5)	190.6	2909.2	0.32
		N2 fixers (C:P=165, Kpo4=10^-10)	N2 fixation rate	respired C inventory	global mean surface PO4
		25% modern Fe	N/A	N/A	N/A
		50% modern Fe	94.6	2449.3	0.56
		75% modern Fe	134.6	2705.5	0.44
		Modern Fe	156.5	2860.7	0.37
		150% modern Fe	166.5	2942.7	0.34
		300% modern Fe	N/A	N/A	N/A
		500% modern Fe (Lambert)	182.4	3019.9	0.32
		2500% modern Fe (Lambertx5)	191	3053.7	0.32
		N2 fixers (C:P=331, Kpo4=10^-1)	N2 fixation rate	respired C inventory	global mean surface PO4
		25% modern Fe	N/A	N/A	N/A
		50% modern Fe	94	2543.5	0.55
		75% modern Fe	132.4	2815.5	0.43
		Modern Fe	152.8	2976.9	0.37
		150% modern Fe	160.1	3068.4	0.34
		300% modern Fe	N/A	N/A	N/A
		500% modern Fe (Lambert)	170.7	3166.1	0.33
		2500% modern Fe (Lambertx5)	174.2	3188.5	0.33
		N2 fixers (C:P=331, Kpo4=10^-10)	N2 fixation rate	respired C inventory	global mean surface PO4
		25% modern Fe	64.6	2244.5	0.69
		50% modern Fe	97.7	2566	0.55
		75% modern Fe	137.2	2849.2	0.43
		Modern Fe	156.1	3000.9	0.37
		150% modern Fe	167.5	3121.4	0.33
		300% modern Fe	177.6	3195.6	0.32
		500% modern Fe (Lambert)	182.8	3245.7	0.32
		2500% modern Fe (Lambertx5)	190.2	3291.9	0.32
